# Supplementary material for: Alternative Splicing Events and ABA Hormone Regulation in Drought Response of Hippophae gyantsensis L
Source: Genes (Basel). 2025 Mar 18;16(3):350. doi: 10.3390/genes16030350 (PMC11942184; doi:10.3390/genes16030350)
Supplement: Supplementary file 1 [file genes-16-00350-s001.zip › Table S1.xlsx]

## Sheet: Sheet1
Sample	Raw_Reads	Raw_Bases	GC Content(%)	Q30(%)
JZSJ-1-J	9753792	2926137600	41.83	95.3
JZSJ-1-J	19511996	5853598800	41.85	95.42
JZSJ-1-J	21505744	6451723200	41.77	95.34
JZSJ-1-J	22524751	6757425300	42.05	95.95
JZSJ-1-Y	29025485	8707645500	42.3	96.3
JZSJ-1-Y	25583627	7675088100	42.44	96.23
JZSJ-1-Y	28330788	8499236400	44.96	96.62
JZSJ-2-J	23569635	7070890500	41.94	96.19
JZSJ-2-J	22951328	6885398400	41.95	96.03
JZSJ-2-J	24003995	7201198500	42.38	96.03
JZSJ-2-Y	27130307	8139092100	42.23	96.1
JZSJ-2-Y	26667537	8000261100	42.18	96.06
JZSJ-2-Y	28808375	8642512500	42.47	96.16
JZSJ-3-J	24953811	7486143300	41.8	96.37
JZSJ-3-J	20788168	6236450400	41.74	96.14
JZSJ-3-J	26138890	7841667000	44.87	96.14
JZSJ-3-Y	25868676	7760602800	42.21	96.06
JZSJ-3-Y	25077088	7523126400	42.27	96.06
JZSJ-3-Y	26271457	7881437100	42.2	96.29
JZSJ-4-J	24984759	7495427700	41.99	96.59
JZSJ-4-J	29486460	8845938000	41.95	96.16
JZSJ-4-J	28461134	8538340200	42.1	96.47
JZSJ-4-Y	32469927	9740978100	42.29	96.45
JZSJ-4-Y	29774355	8932306500	42.05	96.22
JZSJ-4-Y	28834161	8650248300	42.19	96.2
