# Supplementary material for: Alternative Splicing Events and ABA Hormone Regulation in Drought Response of Hippophae gyantsensis L
Source: Genes (Basel). 2025 Mar 18;16(3):350. doi: 10.3390/genes16030350 (PMC11942184; doi:10.3390/genes16030350)
Supplement: Supplementary file 1 [file genes-16-00350-s001.zip › Table S2.xlsx]

## Sheet: Sheet1
Sample	Bases Counts	Reads Counts	N50 Length	Reads Average Length	Maximum Length of Reads
JZSJ-1-J	10385649986	8529164	1396	1217.66	180953
JZSJ-1-Y	7489632854	7547325	1089	992.36	148465
JZSJ-1-Y	3836796023	3784062	1110	1013.94	254128
JZSJ-2-J	9200357997	8557386	1203	1075.14	291220
JZSJ-2-Y	4287413010	4105196	1156	1044.39	153772
JZSJ-2-Y	2316269773	2165269	1179	1069.74	152016
JZSJ-3-J	9836450858	10156466	1057	968.49	133343
JZSJ-3-Y	6377281386	6471202	1089	985.49	119478
JZSJ-3-Y	3305650213	3276389	1114	1008.93	138270
JZSJ-4-J	11490546063	11637119	1078	987.4	56681
JZSJ-4-Y	4757907129	3712346	1485	1281.64	240014
JZSJ-4-Y	2606257302	1955340	1539	1332.89	56597
